# Supplementary material for: Long-Term Effects of the COVID-19 Pandemic: Emotional Regulation, Psychological Symptoms, and College Adjustment
Source: Int J Environ Res Public Health. 2025 Nov 15;22(11):1731. doi: 10.3390/ijerph22111731 (PMC12652499; doi:10.3390/ijerph22111731)
Supplement: Supplementary file 1 [file ijerph-22-01731-s001.zip]

Archive with 2 entries (2 files):
- Supplementary Table S1 - Sample Mean SD Rande Skew Kurtosis.pdf
- Supplementary Table S2. Summary of effects of predictors by phase.pdf
